# Supplementary material for: Is Caloric Restriction Associated with Better Healthy Aging Outcomes? A Systematic Review and Meta-Analysis of Randomized Controlled Trials
Source: Nutrients. 2020 Jul 30;12(8):2290. doi: 10.3390/nu12082290 (PMC7468870; doi:10.3390/nu12082290)
Supplement: Supplementary file 1 [file nutrients-12-02290-s001.zip]

Archive with 5 entries (5 files):
- Figure S1 Forest and funnel plots.docx
- PRISMA 2009 checklist.doc
- Table S1 Search strategy.docx
- Table S2 List of Included Studies.docx
- Table S3 Table of results.docx
